# Supplementary material for: Multifunctionality of Jasmonic Acid Accumulation during Aphid Infestation in Altering the Plant Physiological Traits That Suppress the Plant Defenses in Wheat Cultivar XN979
Source: Insects. 2023 Jul 11;14(7):622. doi: 10.3390/insects14070622 (PMC10380978; doi:10.3390/insects14070622)
Supplement: Supplementary file 1 [file insects-14-00622-s001.zip]

Archive with 1 entries (1 files):
- insects-2432741-supplementary.pdf
